# Supplementary material for: Sensitivity and Specificity of the Brentano Illusion Test in the Detection of Visual Hemi-Field Deficits in Patients with Unilateral Spatial Neglect
Source: Brain Sci. 2023 Jun 9;13(6):937. doi: 10.3390/brainsci13060937 (PMC10296626; doi:10.3390/brainsci13060937)
Supplement: Supplementary file 1 [file brainsci-13-00937-s001.zip]

Archive with 1 entries (1 files):
- brainsci-2398862-supplementary.pdf
